# Supplementary material for: Identifying the Effects of Social Disruption through Translocation on African Elephants (Loxodonta africana), with Specifics on the Social and Ecological Impacts of Orphaning
Source: Animals (Basel). 2023 Jan 30;13(3):483. doi: 10.3390/ani13030483 (PMC9913331; doi:10.3390/ani13030483)
Supplement: Supplementary file 1 [file animals-13-00483-s001.zip]

Archive with 1 entries (1 files):
- animals-2059190-supplementary.xlsx
