# Supplementary material for: Identifying the Effects of Social Disruption through Translocation on African Elephants (Loxodonta africana), with Specifics on the Social and Ecological Impacts of Orphaning
Source: Animals (Basel). 2023 Jan 30;13(3):483. doi: 10.3390/ani13030483 (PMC9913331; doi:10.3390/ani13030483)
Supplement: Supplementary file 1 [file animals-13-00483-s001.zip › animals-2059190-supplementary.xlsx]

## Sheet: Sheet1
ETHOGRAMS AND ABBREVIATIONS
Ethograms of behaviours used for activity budget data collection, 30min scan data
BEHAVIOUR	CODE		Description
Alert	AL		Head held high, tail raised, ears lifted and held outward at an angle and looking specifically in one direction.
Feeding	FE		Placing food items in the mouth and masticating. The elephant may be stationary or moving. Actively searching for or extracting food items such as grasses, browse, bark stripping, uprooting or pushing over of trees, drinking or sucking up water to drink.
Moving	MO		All forms of locomotion
Other	OT		Forms of behaviour that don’t fit within the other behavioural categories (i.e. DB, LD, etc) as well as more descriptive sub-behaviours of other behaviours (i.e. FW, PW, etc.)
Resting	RE		Elephant is not moving and not engaged in any other activity, may be asleep, lying down, leaning against a substrate.
Ethograms of behaviour used for 15min focal data collection
BEHAVIOUR	CODE		Description
Alert	AL		Head held high, tail raised, ears lifted and held outward at an angle and looking specifically in one direction.
Feeding	FE		Placing food items in the mouth and masticating. The elephant may be stationary or moving. Actively searching for or extracting food items such as grasses, browse, bark stripping, uprooting or pushing over of trees, drinking or sucking up water to drink.
Moving	MO		All forms of locomotion
Other	OT		Forms of behaviour that don’t fit within the other behavioural categories (i.e. DB, LD, etc) as well as more descriptive sub-behaviours of other behaviours (i.e. FW, PW, etc.)
Resting	RE		Elephant is not moving and not engaged in any other activity, may be asleep, lying down, leaning against a substrate.
Out of view	OV		Elephant is completely out of view or partially in view to the observer, and therefore it is not possible to determine what the elephant is doing.
Behavioural Categories
Friendly/Affiliative = AFF
Aggressive = AGG
Dominance (incl. submissive behaviour=SD) = DOM
Sexual behaviour = SEX
Friendly Behaviour = AFF
BEHAVIOUR	CODE		Description
Body contact	BC		Any type of body contact is considered friendly including touching, rubbing and smelling.
Greeting	GR		Elephant/s approach/es another while rapidly flapping ears. One of the two (or more) elephant places its trunk in the mouth of another.
Play	PL		Running, chasing, tumbling and pushing accompanied with rapid ears raised and ear flapping, also while spending time in water (normally this behaviour gets integrated into 'Other" = OT)
Genital Inspection	GI		This involves the male smelling another male's or female's genital area to test his/her (musth/oestrous) status.
Aggressive Behaviour = AGG
BEHAVIOUR	CODE		Description
Contact Charge	CC		Elephant rushes towards an adversary with ears spread, head lowered with the intent of contact with the adversary. The trunk may be curled or tucked in under the chin in order for the tusks to make first contact. The behavioural action of the charge is generally, but not always silent.
Charge	CH		Elephant rushes towards an adversary with ears spread and head raised stopping just short of the adversary without making contact. This action may be accompanied by the swinging of the trunk toward the adversary and the kicking up of dust. This intimidating action is normally accompanied by loud trumpeting made by the actor and shrieks of the recipient. This behavioural category can include a mal…
Threat	TH		Elephant looks directly at another elephant with his/her head held high and ears lifted. He/she may also shake the head abruptly causing ears to flap/slap ears to create a threatening sounding slapping/whip-like sound and/or shaking of the trunk toward the other elephant in order to intimidate. The elephant may also swing his/her head or body around abruptly to face another individual. Rapid step…
Dominance Behaviour = DOM
BEHAVIOUR	CODE		Description
Chase	CS		The actor follows the recipient at a fast walk or run.
Mount	MT		The actor mounts the recipient.
Non-physical displacement	NPD		The actor displaces the recipient by his direct approach without physical contact taking place.
Physical displacement	PD		The actor pushes the recipient using his body, forehead and tusks and/or may push the recipient out of his position. Thereafter he may move to replace the recipients' position or move past him.
Submissive display	SD		The recipient displays his submission by presenting his rear (back) to the actor and/or gives up his present position by stepping backward or turning away from the actor.
Trunk over body placement	TB		The actor places his trunk over the recipients' head or body.
Trunk/Tusk interlocking	TI		The actor and recipient face each other and make contact per interlocking of one another's' trunks and/or tusks while the actor physically attempts to displace the recipient and/or vice versa.
Sexual (& Oestrous) Behaviour = SEX
BEHAVIOUR	CODE		Description
Copulation	CO		The male places his trunk on the female's spine and rests his head on her rump. He then rears up on his hind legs and penetrates her.
Genital Inspection	GI		This involves the male touching or smelling the female’s vulva and/or urine.
Oestrous Display	OD		Female stands or turns to stand with her back facing a male. This behaviour could be accompanied by holding her head up high and by lifting her tail slightly and to the side allowing a genital inspection and indication of her oestrous status.
Oestrus walk	OW		Female walks with her head held high and maybe angled to the side to watch for a following male. Her tail may be raised. She usually has a greater stride and moves away from the herd slightly.
Pursue Female	PF		The male pursues a female who may be in oestrous at a fast walk or run with intent to copulate.
Trunk over body	TB		Elephant places the trunk along or over the back or over the head of a female. This is typical courtship behaviour. See also dominance behaviour between males.
Musth Behaviour = MU			A status that may change (not in all cases) some of the male's usual behaviour due to an increase of testosterone levels. Purposeful walk of male with his head held high, ears slightly raised and away from his body. This walk can include a figure of eight pattern movement of his head while walking or, displaying ‘indecisive’ movements (does not seems to move in a purposeful directional way and of…
BEHAVIOUR		CODE	Description
Discoloured penis sheath		DPS	Grey to green coloured edge of the penis sheath visible during full musth status.
Indecisive Movement		IM	Movement looks ‘indecisive’. The male does not seem to move in a purposeful directional manner and, may often change direction abruptly, sometimes hesitantly as if confused.
Individual Ear Flap		IEF	The male moves/waves the top part of one of his ears forward whilst the bottom part moves backward in an exaggerated manner repeatedly to dissipate the scent of his streaming temporal gland secretions thereby informing other nearby males and females of his current status. Sometimes he will wave/flap his ears in this manner at the same time.
Musth Walk		MW	While moving, the male's holds his head high with the ears held rigid and slightly away from the body. The male may perform a figure of eight pattern with his head. His movement appears to be that of a very purposeful and exaggerated gait ('John Wayne Swagger').
Swollen Temporal Glands		STG	The male's temporal glands look visibly swollen (more pronounced than when not in musth).
Temporal Gland Secretion		TGS	Temporal gland secretions are present and increasing in flow during this stage; from a spot to a thin stream (beginning stage), thereafter a medium stream (intermediate stage) and lastly heavy stream (full/height of musth stage). Note: Secretions can also be the result of other situations, i.e.: nervousness, stress, excitement in all elephant; male/females of all ages.
Urine Dribble		UD	Constant dribble or copious flow of strong smelling urine at full/height of musth stage.
Other = OT			Forms of behaviour that don’t fit within the other behavioural categories (i.e. DB, LD, etc) as well as more descriptive sub-behaviours of other behaviours (i.e. FW, PW, etc.)
"OT" Behaviour		SUB CODE	Description
Dust Bathing		DB	Self explanatory
Defecating		DF	Self explanatory
Foot Swing		FS	Communication: Either foot is lifted slightly and swung forward and backward up to 3 x to test/feel for vibrations on/in the ground for the presence/movement of other individual/s and/or other, e.g. elephant, train, vehicle, etc.
Fast Walk		FW	Self explanatory
Lying Down		LD	Self explanatory
Mud Bathing		MB	Self explanatory
Mock Feeding		MF	Self explanatory
Mud Digging		MD	Self explanatory
Mud Spraying		MS	Self explanatory
Purposeful Walk		PW	Self explanatory
Relaxed		RL	Individual/s and/or herd and/or bonding group appear relaxed
Running		RN	Self explanatory
Scratching		SCR	Self explanatory
Spread Out		SO	Individual/s and/or herd and/or bonding group are spread out from one another indicating a general state of relaxation within a group.
Swimming		SW	Self explanatory
Trunk to Eye/Ear Contact		TEC	Trunk to ear or eye contact indicating unsureness/uncertainty. Not to be confused with simple scratching or rubbing of the eye or ear with the trunk.
Trunk Raised		TR	The trunk is raised high and the nasal opening is turned toward the location of a specific scent. This action can also take place without the elephant raising its trunk and, when a scent is closely investigated by holding the nasal opening close to the ground or close to another substrate or individual.
Urinating		UR	Self explanatory
Vocalization		VL	Communication: Self explanatory: vocal means of communication and expression per; growl, rumble, shriek, trumpet, other.
Water Spraying		WS	Self explanatory
OTHER??
Position of focal relative to bond group/herd behaviour
BEHAVIOUR		CODE	Description
Follow Herd		F	One or more old juvenile/sub-adult/adult males will follow the movement of the herd/bond group toward the back end of it whilst the herd is moving. He may move with other males in this position who are then also regarded as 'following' the group. This only applies when no female or young juvenile members are in the vicinity of this position nor behind this/these male/s. A female may follow the he…
Follow Rear of herd		FR	This position applies only to males of old juvenile, sub-adult and/or adult age who move in affiliation with a herd or bond group. The male will walk at the very rear back end and behind other old juvenile/sub-adult/adult males who are moving ahead of him whilst following the herd/bond group or who move on the outer edge of the bond group/herd. This behaviour is also an indication of dominance st…
Lead		L	This position applies strictly to matriarchs as the leaders only who are observed clearly leading their respective bond group/herd right up front at most times when observed. Other females who are part of this bond group/herd may be observed moving in this position only periodically (see MFH). Only if a definite trend of a specific female occupying this position over a long period of time is seen…
Moving at the Front of the Herd		MFH	An old juvenile/sub-adult/ adult male or an adult female may walk ahead (up front) of the bond group/herd and matriarch periodically but never repeatedly so (see also L and MFH of females for comparison).
Moving Within Herd		MWH	Any herd member may occupy this position of moving in the midst/core of the bond group/herd at almost any time. Additionally, the most dominant male or musth male moves in this position when an oestrous female is also occupying this position. This is an indication of this males' dominance status toward all other sub-adult and adult males presently moving with the herd/bond group. Younger, less do…
Moving on the Outer Edge of the Herd		MOEH	Any herd member may occupy this position at the outer edges of the sides of the bond group/herd at any time. When the bond group/herd is stationary male/s may be stationed or moving on the perimeter of the bond group/herd and not actually walking, moving, foraging or socializing within the bond group/herd. A matriarch may occupy this position when she has a specific reason to protect her herd/bon…
Not With Herd		NWH	An old juvenile/sub-adult/adult male/s may be in the same greater vicinity as a bond group/herd but is/are not associating with them at all. He/they will not move into the same direction they are moving when they are mobile (e.g. he/they may move into a totally different direction than them) or he/they may be in a position where he/they is/are on his/their own and may be joined by the bond group/…
Trailing the herd		TRL	Male/s is/are travelling within about 500 to 800 metres behind the herd (only applicable when and if he is visible to the observer at the time). He/they does/do not interact with the herd in any way, he/they may stop to feed or engage in other behaviours either alone or with other male/s, but despite no obvious attempts to monitor the direction of travel of the herd, he/they manage/s to coordinat…
Feeding Intensity: Plant parts (browse only, unless tree uprooted to get at roots or foliage at upper level of tree)
CODE	Description
VSEL	Very selective parts	Leaves only or small twigs and leaves
SEL	Selective parts	Twigs or small branches, leaves
MED	Medium parts	Medium branches (growing from primary branches) broken or removed
L	Large parts	Any of the following: Large branches (primary - growing off main stem) broken or removed from tree, 10-50% of canopy removed
MAJ	Major parts	Any of the following: main stem or trunk broken, >50% canopy removed, bark stripped, tree/shrub uprooted or pushed over (includes also small and immature plants), root/s fed on, fruit eaten
Focal Individuals (living)
CODE		Name
AS		Asiphephe
KH		Khumbula
KO		Kohlewe
LU		Lucky
MG		Mgangane
NT		Ntini
SH		Shayisa
GnRH-Improvac Adolescent Males: 8
CM		Camo
CN		Chance
IS		Isineke (previous SM2)
SM3		Sub-adult male 3
SM5 (Izar?)		Sub-adult male 5
SM6		Sub-adult male 6
UM		Umvula
ZA		Zama (previous SM4)
Additional Adolescent Males: 4
DU		Duma
JB		Jabula
TTM		Trunk Tip Missing
Orphans Herd: 5
CHL		Charlie
CHR		Charm
CHS		Charisma
CO		Constant (Matriarch)
CU		Curve
A&B Family Herd: 10
AA		Aquaries
AC		Acacia
AD		Andromeda (Antares' oldest daughter)
AE		Asterix
AI		Aquilla
AM		Amarula
AN		Angase
AP		Apollo
AR		Astro
AT		Antares (Matriarch)
BA		Bayete
BI		Bellatrix
BH		Bhejane
BN		Bonile
BO		Boudica
BT		Betelgeuse
Individuals (Unidentifiable by name/abbreviation given or not given a name as yet)
CODE		Name
AF		Unidentified adult female
SF		Unidentified sub adult female
OJVM		Unidentified old juvenile male
OJVF		Unidentified old juvenile female
OJV		Unidentified old juvenile
YJVM		Unidentified young juvenile male
YJVF		Unidentified young juvenile female
YJV		Unidentified young juvenile
UI		Unidentified individual (sex and age not identifiable/visible)
		12:37:00		See notes
	57	13:07:00		See notes
	57	13:27:00		See notes
	57	14:07:00		See notes
